# Supplementary material for: Cell types of origin of the cell-free transcriptome
Source: Nat Biotechnol. 2022 Feb 7;40(6):855–61. doi: 10.1038/s41587-021-01188-9 (PMC9200634; doi:10.1038/s41587-021-01188-9)
Supplement: Supplementary file 3 — Values to reproduce box plots in Fig. 9a,b. [file 41587_2021_1188_MOESM3_ESM.xlsx]

## Sheet: PEARL-PEC
	EVT-PEARL-PEC	SCT-PEARL-PEC	status	onset
CTRL-Late-35.285714285714285	9.70868	6.42735	CTRL	Late
PE-Early-25.86	10.2074	6.34314	PE	Early
PE-Early-26.285714285714285	5.6558	2.83	PE	Early
PE-Early-27.285714285714285	9.41744	5.21041	PE	Early
PE-Early-27.714285714285715	11.1559	6.76883	PE	Early
PE-Early-28.714285714285715	11.8194	8.85681	PE	Early
PE-Early-29	9.88192	6.99278	PE	Early
PE-Early-29.142857142857142	12.9006	8.17276	PE	Early
PE-Early-29.571428571428573	8.86806	4.90281	PE	Early
PE-Early-30	11.2476	7.61979	PE	Early
PE-Early-31.29	9.92365	7.41227	PE	Early
PE-Early-32.29	8.80971	6.64158	PE	Early
PE-Early-33.42857142857143	10.9195	7.08352	PE	Early
PE-Late-34	9.55103	5.63587	PE	Late
PE-Late-34.285714285714285	9.30617	5.94372	PE	Late
PE-Late-34	9.75812	4.73824	PE	Late
PE-Late-34.857142857142854	10.9694	6.91052	PE	Late
PE-Late-35.142857142857146	10.6453	6.06647	PE	Late
PE-Late-35.42857142857143	12.2113	8.62976	PE	Late
PE-Late-35.57142857142857	10.2582	6.49493	PE	Late
PE-Late-35.857142857142854	10.0051	7.03765	PE	Late
PE-Late-36.285714285714285	14.4846	9.48551	PE	Late
PE-Late-36.857142857142854	10.7673	7.87525	PE	Late
PE-Late-37	8.16538	6.17222	PE	Late
PE-Late-38.42857142857143	8.82249	5.17574	PE	Late
CTRL-Early-26.285714285714285	9.82028	7.75614	CTRL	Early
CTRL-Early-26.428571428571427	8.76087	5.23649	CTRL	Early
CTRL-Early-27.428571428571427	8.44537	5.79689	CTRL	Early
CTRL-Early-27.571428571428573	5.86076	4.86894	CTRL	Early
CTRL-Early-27.571428571428573	12.2739	9.22574	CTRL	Early
CTRL-Early-29.428571428571427	8.07533	6.56224	CTRL	Early
CTRL-Early-29.571428571428573	8.28232	5.92784	CTRL	Early
CTRL-Early-29.714285714285715	8.42108	6.33027	CTRL	Early
CTRL-Early-30	7.55888	6.92872	CTRL	Early
CTRL-Early-31.857142857142858	11.8393	9.00972	CTRL	Early
CTRL-Early-32.285714285714285	7.16582	4.06614	CTRL	Early
CTRL-Early-33.42857142857143	14.763	11.488	CTRL	Early
CTRL-Late-35.142857142857146	9.30802	7.1793	CTRL	Late
CTRL-Late-35.142857142857146	12.8937	9.57995	CTRL	Late
CTRL-Late-35.285714285714285	13.0601	8.97913	CTRL	Late
CTRL-Late-35.42857142857143	8.71275	5.92451	CTRL	Late
CTRL-Late-35.42857142857143	11.6008	8.23668	CTRL	Late
CTRL-Late-35.57142857142857	8.58713	5.79222	CTRL	Late
CTRL-Late-35.857142857142854	8.89656	6.10498	CTRL	Late
CTRL-Late-36.142857142857146	9.26169	7.13263	CTRL	Late
CTRL-Late-36.857142857142854	12.8488	11.618	CTRL	Late
CTRL-Late-37	8.04676	6.45347	CTRL	Late
CTRL-Late-37.57142857142857	10.1362	7.97295	CTRL	Late

## Sheet: iPEC
	EVT-iPEC	SCT-iPEC	status
PE-30.714285714285715	8.37119	4.6175	PE
PE-31.714285714285715	9.33453	5.56675	PE
PE-32	9.91211	5.84541	PE
CTRL-33.285714285714285	5.95022	3.34911	CTRL
PE-33.142857142857146	8.13579	4.08264	PE
CTRL-29.857142857142858	7.99776	6.13009	CTRL
CTRL-30.857142857142858	6.89185	3.93982	CTRL
CTRL-32.57142857142857	7.23989	4.13925	CTRL
CTRL-32	7.25156	4.46788	CTRL
CTRL-33.142857142857146	7.77292	4.11112	CTRL
PE-29.714285714285715	7.45805	3.05312	PE
CTRL-29.142857142857142	7.03748	3.63295	CTRL
CTRL-33.285714285714285	7.08619	4.31222	CTRL
PE-30.571428571428573	7.13497	4.08387	PE
CTRL-33.857142857142854	5.97028	4.24381	CTRL
CTRL-28.857142857142858	7.19257	4.54347	CTRL
PE-31.428571428571427	7.06348	3.78197	PE
CTRL-30.428571428571427	7.45856	3.24721	CTRL
CTRL-30	7.85576	4.44176	CTRL
CTRL-30.428571428571427	5.98695	3.73268	CTRL
PE-30.571428571428573	5.94519	3.12874	PE
CTRL-31.428571428571427	7.97505	5.66359	CTRL
CTRL-28.857142857142858	8.01194	4.87634	CTRL
CTRL-29.714285714285715	6.13545	3.51074	CTRL
PE-33.42857142857143	8.05564	5.37944	PE
CTRL-30.857142857142858	5.2022	3.04103	CTRL
CTRL-30.571428571428573	7.29003	3.93097	CTRL
PE-31.571428571428573	5.51884	3.89545	PE
PE-32.142857142857146	6.32615	3.46996	PE
PE-30	5.02906	3.57112	PE
PE-30.428571428571427	8.31244	4.67006	PE
CTRL-30	6.8445	3.93311	CTRL
CTRL-32.285714285714285	7.558	3.5708	CTRL
PE-29.428571428571427	8.11164	4.79836	PE
CTRL-30.428571428571427	5.90631	4.56942	CTRL
PE-31.142857142857142	7.27652	4.59808	PE
PE-33.142857142857146	8.45795	4.21521	PE
CTRL-33.857142857142854	5.90228	3.36978	CTRL
PE-28.428571428571427	4.78933	2.8625	PE
CTRL-32.42857142857143	6.28671	3.76009	CTRL
CTRL-33.714285714285715	6.25539	4.09062	CTRL
CTRL-32.285714285714285	5.52662	3.35783	CTRL
PE-32	6.82313	3.91135	PE
CTRL-33.714285714285715	6.58487	4.00074	CTRL
CTRL-33	7.64013	3.67361	CTRL
CTRL-30.857142857142858	6.21695	3.30786	CTRL
CTRL-30.142857142857142	7.58957	4.64295	CTRL
CTRL-28.571428571428573	7.03282	4.38719	CTRL
PE-32.42857142857143	7.88255	3.79535	PE
CTRL-32.57142857142857	5.04895	3.13562	CTRL
PE-33.285714285714285	7.13338	4.43939	PE
CTRL-33.285714285714285	7.07358	5.09421	CTRL
CTRL-30.285714285714285	6.68131	3.32537	CTRL
CTRL-26.428571428571427	5.19225	2.74084	CTRL
CTRL-26	6.5998	3.92574	CTRL
CTRL-31.428571428571427	6.90645	3.81998	CTRL
CTRL-33.857142857142854	7.00687	4.29455	CTRL
CTRL-23.142857142857142	5.78588	3.2012	CTRL
PE-32	7.33658	3.92575	PE
CTRL-32	4.80674	2.62093	CTRL
CTRL-32.57142857142857	8.27926	5.82018	CTRL
CTRL-31	6.62402	3.66652	CTRL
CTRL-32.714285714285715	8.49191	4.49006	CTRL
CTRL-32.857142857142854	6.54723	4.03689	CTRL
PE-31.857142857142858	6.46007	3.88168	PE
CTRL-32.714285714285715	6.8219	2.895	CTRL
CTRL-28.714285714285715	6.73438	3.69791	CTRL
CTRL-31.571428571428573	5.98856	3.43402	CTRL
CTRL-32.142857142857146	7.58867	4.32269	CTRL
PE-31.285714285714285	6.81414	4.44262	PE
CTRL-31	7.01076	4.67384	CTRL
PE-29.571428571428573	5.92314	4.09583	PE
PE-23.428571428571427	5.73365	4.02064	PE
PE-33.42857142857143	6.15687	3.5675	PE
CTRL-24	5.69672	3.55542	CTRL
CTRL-31.142857142857142	8.96295	6.33218	CTRL
PE-32.714285714285715	6.25917	3.04304	PE
CTRL-28.571428571428573	5.87671	4.37527	CTRL
CTRL-33.142857142857146	6.99406	4.3585	CTRL
PE-27.857142857142858	7.2233	4.03473	PE
CTRL-28.714285714285715	6.72331	3.23979	CTRL
CTRL-28	3.98025	2.16417	CTRL
CTRL-32.714285714285715	7.98812	4.47832	CTRL
CTRL-32.142857142857146	7.81828	4.6899	CTRL
CTRL-33.42857142857143	6.89764	3.87507	CTRL
PE-32.857142857142854	6.13774	2.70641	PE
CTRL-25.857142857142858	4.91435	1.76938	CTRL
CTRL-25.428571428571427	7.01629	2.46221	CTRL
CTRL-32.714285714285715	6.33648	3.30903	CTRL
PE-32	5.26579	3.12816	PE
CTRL-26.285714285714285	4.98547	1.91367	CTRL
PE-32.57142857142857	5.68451	3.30088	PE
PE-25.571428571428573	7.45642	4.12344	PE
CTRL-33	6.27009	1.65111	CTRL
PE-26.571428571428573	4.90094	3.51324	PE
CTRL-27.142857142857142	4.49832	2.09598	CTRL
CTRL-27.428571428571427	6.21514	2.9931	CTRL
PE-26.714285714285715	6.71804	2.77894	PE
PE-33.714285714285715	4.56053	2.50338	PE
CTRL-26.857142857142858	4.83632	3.00877	CTRL
CTRL-25.857142857142858	4.39151	2.21732	CTRL
PE-28.428571428571427	7.35079	3.51542	PE
CTRL-28	7.35713	2.96067	CTRL
CTRL-28.428571428571427	6.72508	2.79643	CTRL
PE-25.285714285714285	5.58038	3.65353	PE
PE-28.285714285714285	7.80776	3.81913	PE
CTRL-32.857142857142854	9.25373	5.02305	CTRL
CTRL-27.285714285714285	8.59703	3.63747	CTRL
CTRL-28	5.56735	3.04637	CTRL
PE-30.857142857142858	5.82003	3.78741	PE
PE-26.142857142857142	6.87657	3.05985	PE
CTRL-32.714285714285715	8.87913	5.22003	CTRL
CTRL-32.42857142857143	8.10173	4.44193	CTRL
