# Supplementary material for: Cell types of origin of the cell-free transcriptome
Source: Nat Biotechnol. 2022 Feb 7;40(6):855–61. doi: 10.1038/s41587-021-01188-9 (PMC9200634; doi:10.1038/s41587-021-01188-9)
Supplement: Source Data Fig. 2 — Values to reproduce box plots in Fig. 2. [file 41587_2021_1188_MOESM4_ESM.xlsx]

## Sheet: NASHNAFLD
Center	variable	signature score
San Diego Blood Bank	Hepatocytes	224.995
San Diego Blood Bank	Hepatocytes	146.591
San Diego Blood Bank	Hepatocytes	135.509
Indiana University	Hepatocytes	120.57
Indiana University	Hepatocytes	170.644
Indiana University	Hepatocytes	167.452
Indiana University	Hepatocytes	62.6996
Indiana University	Hepatocytes	228.029
Indiana University	Hepatocytes	195.791
Indiana University	Hepatocytes	149.166
Indiana University	Hepatocytes	231.626
Indiana University	Hepatocytes	143.938
Indiana University	Hepatocytes	129.855
Indiana University	Hepatocytes	209.802
Indiana University	Hepatocytes	188.753
Indiana University	Hepatocytes	286.927
Indiana University	Hepatocytes	180.029
Indiana University	Hepatocytes	138.284
Indiana University	Hepatocytes	131.207
Indiana University	Hepatocytes	117.182
Indiana University	Hepatocytes	149.446
Indiana University	Hepatocytes	166.002
Indiana University	Hepatocytes	157.256
Indiana University	Hepatocytes	201.223
Indiana University	Hepatocytes	219.081
Indiana University	Hepatocytes	176.277
Indiana University	Hepatocytes	150.639
Indiana University	Hepatocytes	170.83
Indiana University	Hepatocytes	154.225
Indiana University	Hepatocytes	135.527
Indiana University	Hepatocytes	181.24
Indiana University	Hepatocytes	223.409
Indiana University	Hepatocytes	168.013
Indiana University	Hepatocytes	192.894
Indiana University	Hepatocytes	203.582
Indiana University	Hepatocytes	320.726
Indiana University	Hepatocytes	173.486
Indiana University	Hepatocytes	112.587
Indiana University	Hepatocytes	149.33
Indiana University	Hepatocytes	164.837
Indiana University	Hepatocytes	206.764
Indiana University	Hepatocytes	259.882
Indiana University	Hepatocytes	168.89
Indiana University	Hepatocytes	178.746
Indiana University	Hepatocytes	192.422
Indiana University	Hepatocytes	295.484
San Diego Blood Bank	Hepatocytes	134.39
San Diego Blood Bank	Hepatocytes	140.07
San Diego Blood Bank	Hepatocytes	94.6181
San Diego Blood Bank	Hepatocytes	68.1012
San Diego Blood Bank	Hepatocytes	84.0716
San Diego Blood Bank	Hepatocytes	78.9609
Indiana University	Hepatocytes	133.776
Indiana University	Hepatocytes	179.744
Indiana University	Hepatocytes	58.0719
Indiana University	Hepatocytes	135.984
Indiana University	Hepatocytes	172.122
Indiana University	Hepatocytes	204.725
Indiana University	Hepatocytes	276.398
Indiana University	Hepatocytes	101.442
Indiana University	Hepatocytes	176.568
Indiana University	Hepatocytes	139.961
Indiana University	Hepatocytes	265.041
Indiana University	Hepatocytes	172.028
Indiana University	Hepatocytes	136.217
Indiana University	Hepatocytes	137.676
Indiana University	Hepatocytes	153.364
Indiana University	Hepatocytes	245.013
Indiana University	Hepatocytes	114.825
Indiana University	Hepatocytes	201.888
Indiana University	Hepatocytes	17.9509
Indiana University	Hepatocytes	165.769
Indiana University	Hepatocytes	136.995
Indiana University	Hepatocytes	78.8471
Indiana University	Hepatocytes	114.462
Indiana University	Hepatocytes	152.468
Indiana University	Hepatocytes	254.205
Indiana University	Hepatocytes	230.724
Indiana University	Hepatocytes	111.361
Indiana University	Hepatocytes	186.922
Indiana University	Hepatocytes	101.015
Indiana University	Hepatocytes	201.656
Indiana University	Hepatocytes	163.477
Indiana University	Hepatocytes	125.358
Indiana University	Hepatocytes	214.712
Indiana University	Hepatocytes	214.135
Indiana University	Hepatocytes	197.535
Indiana University	Hepatocytes	279.656
Indiana University	Hepatocytes	199.647
Indiana University	Hepatocytes	118.342
Indiana University	Hepatocytes	275.723
Indiana University	Hepatocytes	240.945
Indiana University	Hepatocytes	96.1439
Indiana University	Hepatocytes	143.263
Indiana University	Hepatocytes	97.0316
Indiana University	Hepatocytes	273.603
Indiana University	Hepatocytes	237.869
Indiana University	Hepatocytes	233.763
Indiana University	Hepatocytes	179.129
Indiana University	Hepatocytes	146.886
Indiana University	Hepatocytes	288.211
Indiana University	Hepatocytes	182.508
Indiana University	Hepatocytes	125.395
Indiana University	Hepatocytes	312.113
Indiana University	Hepatocytes	155.771
Indiana University	Hepatocytes	123.931
Indiana University	Hepatocytes	125.069
Indiana University	Hepatocytes	179.453
Indiana University	Hepatocytes	179.397
Indiana University	Hepatocytes	259.318
Indiana University	Hepatocytes	203.202
Indiana University	Hepatocytes	201.802
Indiana University	Hepatocytes	89.8005
Indiana University	Hepatocytes	181.332
Indiana University	Hepatocytes	143.774
Indiana University	Hepatocytes	209.947
Indiana University	Hepatocytes	207.036
Indiana University	Hepatocytes	246.131
Indiana University	Hepatocytes	133.678
Indiana University	Hepatocytes	102.992
Indiana University	Hepatocytes	234.859
Indiana University	Hepatocytes	169.344
Indiana University	Hepatocytes	173.863
Indiana University	Hepatocytes	133.363
Indiana University	Hepatocytes	141.243
Indiana University	Hepatocytes	211.135
Indiana University	Hepatocytes	201.265
Indiana University	Hepatocytes	164.14
Indiana University	Hepatocytes	210.686
Indiana University	Hepatocytes	85.5978
Indiana University	Hepatocytes	154.837
Indiana University	Hepatocytes	484.307
Indiana University	Hepatocytes	169.556
Indiana University	Hepatocytes	131.292
Indiana University	Hepatocytes	240.666
Indiana University	Hepatocytes	153.285
Indiana University	Hepatocytes	219.246
Indiana University	Hepatocytes	147.034
Indiana University	Hepatocytes	155.945
Indiana University	Hepatocytes	189.114
Indiana University	Hepatocytes	188.594
Indiana University	Hepatocytes	243.862
Indiana University	Hepatocytes	149.523
Indiana University	Hepatocytes	303.708
Indiana University	Hepatocytes	319.427
Indiana University	Hepatocytes	81.7194
Indiana University	Hepatocytes	75.3662
Indiana University	Hepatocytes	312.657
Indiana University	Hepatocytes	167.41
Indiana University	Hepatocytes	188.071
Indiana University	Hepatocytes	228.317
Indiana University	Hepatocytes	197.91
Indiana University	Hepatocytes	201.217
Indiana University	Hepatocytes	318.945
Indiana University	Hepatocytes	206.845
Indiana University	Hepatocytes	321.748
Indiana University	Hepatocytes	309.085
Indiana University	Hepatocytes	122.944
Indiana University	Hepatocytes	109.127
Indiana University	Hepatocytes	181.433
Indiana University	Hepatocytes	173.481
Indiana University	Hepatocytes	128.828
Indiana University	Hepatocytes	153.878
Indiana University	Hepatocytes	318.277
Indiana University	Hepatocytes	76.3205
Indiana University	Hepatocytes	116.823
Indiana University	Hepatocytes	201.724
Indiana University	Hepatocytes	220.799
Indiana University	Hepatocytes	230.357
Indiana University	Hepatocytes	211.393
Indiana University	Hepatocytes	191.554
San Diego Blood Bank	Hepatocytes	87.5094
San Diego Blood Bank	Hepatocytes	97.3166
San Diego Blood Bank	Hepatocytes	88.9642
San Diego Blood Bank	Hepatocytes	183.506
San Diego Blood Bank	Hepatocytes	100.582
San Diego Blood Bank	Hepatocytes	85.8825
San Diego Blood Bank	Hepatocytes	121.707
Indiana University	Hepatocytes	253.869
Indiana University	Hepatocytes	143.369
Indiana University	Hepatocytes	205.568
Indiana University	Hepatocytes	93.5729
Indiana University	Hepatocytes	324.148
Indiana University	Hepatocytes	128.327
Indiana University	Hepatocytes	144.535
Indiana University	Hepatocytes	163.997
Indiana University	Hepatocytes	161.148
Indiana University	Hepatocytes	209.746
Indiana University	Hepatocytes	208.115
Indiana University	Hepatocytes	224.191
Indiana University	Hepatocytes	128.38
Indiana University	Hepatocytes	148.919
Indiana University	Hepatocytes	139.01
Indiana University	Hepatocytes	143.12
Indiana University	Hepatocytes	172.048
Indiana University	Hepatocytes	231.138
Indiana University	Hepatocytes	211.354
Indiana University	Hepatocytes	174.841
Indiana University	Hepatocytes	134.889
Indiana University	Hepatocytes	160.24
Indiana University	Hepatocytes	250.623
Indiana University	Hepatocytes	149.179
Indiana University	Hepatocytes	140.3
Indiana University	Hepatocytes	149.973
Indiana University	Hepatocytes	281.586
Indiana University	Hepatocytes	105.5
Indiana University	Hepatocytes	127.318
Indiana University	Hepatocytes	129.029
Indiana University	Hepatocytes	154.683
Indiana University	Hepatocytes	141.491
University of Florida	Hepatocytes	218.314
University of Florida	Hepatocytes	171.936
University of Florida	Hepatocytes	164.151
University of Florida	Hepatocytes	212.785
University of Florida	Hepatocytes	162.852
University of Florida	Hepatocytes	156.956
University of Florida	Hepatocytes	153.293
University of Florida	Hepatocytes	235.048
University of Florida	Hepatocytes	272.744
University of Florida	Hepatocytes	357.753
University of Florida	Hepatocytes	134.786
University of Florida	Hepatocytes	208.738
University of Florida	Hepatocytes	165.853
University of Florida	Hepatocytes	251.832
University of Florida	Hepatocytes	152.246

## Sheet: AD
Center	Disease	Isolate	variable	signature score	disease_var
University of Kentucky	AD	2426	Ast-gini-CIS	14.1705	Ast-gini-CIS-AD
University of Kentucky	AD	2497	Ast-gini-CIS	22.7696	Ast-gini-CIS-AD
University of Kentucky	AD	2498	Ast-gini-CIS	18.6951	Ast-gini-CIS-AD
University of Kentucky	AD	2499	Ast-gini-CIS	25.2316	Ast-gini-CIS-AD
University of Kentucky	AD	2500	Ast-gini-CIS	23.3342	Ast-gini-CIS-AD
University of Kentucky	AD	2502	Ast-gini-CIS	22.0359	Ast-gini-CIS-AD
University of Kentucky	AD	2503	Ast-gini-CIS	19.5247	Ast-gini-CIS-AD
University of Kentucky	AD	2504	Ast-gini-CIS	22.084	Ast-gini-CIS-AD
University of Kentucky	AD	2513	Ast-gini-CIS	16.3646	Ast-gini-CIS-AD
University of Kentucky	AD	2514	Ast-gini-CIS	16.4728	Ast-gini-CIS-AD
University of Kentucky	AD	2515	Ast-gini-CIS	19.0521	Ast-gini-CIS-AD
University of Kentucky	AD	2516	Ast-gini-CIS	18.988	Ast-gini-CIS-AD
University of Kentucky	AD	2517	Ast-gini-CIS	18.7558	Ast-gini-CIS-AD
University of Kentucky	AD	2518	Ast-gini-CIS	17.8764	Ast-gini-CIS-AD
University of Kentucky	AD	2519	Ast-gini-CIS	16.8894	Ast-gini-CIS-AD
University of Kentucky	AD	2520	Ast-gini-CIS	25.4004	Ast-gini-CIS-AD
University of Kentucky	AD	2521	Ast-gini-CIS	19.2364	Ast-gini-CIS-AD
University of Kentucky	AD	2522	Ast-gini-CIS	18.3253	Ast-gini-CIS-AD
University of Kentucky	AD	2525	Ast-gini-CIS	16.3016	Ast-gini-CIS-AD
University of Kentucky	AD	2526	Ast-gini-CIS	15.481	Ast-gini-CIS-AD
University of Kentucky	AD	2529	Ast-gini-CIS	18.7916	Ast-gini-CIS-AD
University of Kentucky	AD	2536	Ast-gini-CIS	19.2836	Ast-gini-CIS-AD
University of Kentucky	AD	2537	Ast-gini-CIS	15.7217	Ast-gini-CIS-AD
University of Kentucky	AD	2542	Ast-gini-CIS	17.7308	Ast-gini-CIS-AD
University of Kentucky	AD	2549	Ast-gini-CIS	18.5318	Ast-gini-CIS-AD
University of Kentucky	AD	2550	Ast-gini-CIS	20.0241	Ast-gini-CIS-AD
University of Kentucky	AD	2553	Ast-gini-CIS	17.3932	Ast-gini-CIS-AD
University of Kentucky	AD	2557	Ast-gini-CIS	15.3859	Ast-gini-CIS-AD
University of Kentucky	AD	2558	Ast-gini-CIS	17.2223	Ast-gini-CIS-AD
University of Kentucky	AD	2561	Ast-gini-CIS	14.0934	Ast-gini-CIS-AD
University of Kentucky	AD	2562	Ast-gini-CIS	15.0875	Ast-gini-CIS-AD
University of Kentucky	AD	2564	Ast-gini-CIS	15.9773	Ast-gini-CIS-AD
University of Kentucky	AD	2567	Ast-gini-CIS	17.369	Ast-gini-CIS-AD
University of Kentucky	AD	2572	Ast-gini-CIS	14.9274	Ast-gini-CIS-AD
University of Kentucky	AD	2576	Ast-gini-CIS	17.0561	Ast-gini-CIS-AD
University of Kentucky	AD	2577	Ast-gini-CIS	17.7122	Ast-gini-CIS-AD
University of Kentucky	AD	2578	Ast-gini-CIS	18.2308	Ast-gini-CIS-AD
University of Kentucky	NCI	3224	Ast-gini-CIS	20.1793	Ast-gini-CIS-NCI
University of Kentucky	NCI	3225	Ast-gini-CIS	17.6805	Ast-gini-CIS-NCI
University of Kentucky	NCI	3226	Ast-gini-CIS	20.4534	Ast-gini-CIS-NCI
University of Kentucky	NCI	3227	Ast-gini-CIS	22.6648	Ast-gini-CIS-NCI
University of Kentucky	NCI	3228	Ast-gini-CIS	23.7547	Ast-gini-CIS-NCI
University of Kentucky	NCI	3229	Ast-gini-CIS	24.138	Ast-gini-CIS-NCI
University of Kentucky	NCI	3237	Ast-gini-CIS	22.8154	Ast-gini-CIS-NCI
University of Kentucky	NCI	3248	Ast-gini-CIS	25.8922	Ast-gini-CIS-NCI
University of Kentucky	NCI	3260	Ast-gini-CIS	26.1606	Ast-gini-CIS-NCI
University of Kentucky	NCI	3264	Ast-gini-CIS	26.4684	Ast-gini-CIS-NCI
University of Kentucky	NCI	3267	Ast-gini-CIS	19.3329	Ast-gini-CIS-NCI
University of Kentucky	NCI	3272	Ast-gini-CIS	20.9003	Ast-gini-CIS-NCI
University of Kentucky	NCI	3295	Ast-gini-CIS	19.2716	Ast-gini-CIS-NCI
University of Kentucky	NCI	3335	Ast-gini-CIS	16.8885	Ast-gini-CIS-NCI
University of Kentucky	NCI	3347	Ast-gini-CIS	25.4739	Ast-gini-CIS-NCI
University of Kentucky	AD	3350	Ast-gini-CIS	25.005	Ast-gini-CIS-AD
University of Kentucky	AD	3353	Ast-gini-CIS	18.1828	Ast-gini-CIS-AD
University of Kentucky	NCI	3362	Ast-gini-CIS	27.9215	Ast-gini-CIS-NCI
University of Kentucky	NCI	3364	Ast-gini-CIS	25.6912	Ast-gini-CIS-NCI
University of Kentucky	NCI	3368	Ast-gini-CIS	21.0455	Ast-gini-CIS-NCI
University of Kentucky	AD	3371	Ast-gini-CIS	22.3361	Ast-gini-CIS-AD
University of Kentucky	AD	2426	Ex-gini-CIS	54.9114	Ex-gini-CIS-AD
University of Kentucky	AD	2497	Ex-gini-CIS	63.1232	Ex-gini-CIS-AD
University of Kentucky	AD	2498	Ex-gini-CIS	62.3779	Ex-gini-CIS-AD
University of Kentucky	AD	2499	Ex-gini-CIS	81.9623	Ex-gini-CIS-AD
University of Kentucky	AD	2500	Ex-gini-CIS	71.3341	Ex-gini-CIS-AD
University of Kentucky	AD	2502	Ex-gini-CIS	64.0579	Ex-gini-CIS-AD
University of Kentucky	AD	2503	Ex-gini-CIS	56.4973	Ex-gini-CIS-AD
University of Kentucky	AD	2504	Ex-gini-CIS	60.9729	Ex-gini-CIS-AD
University of Kentucky	AD	2513	Ex-gini-CIS	53.1636	Ex-gini-CIS-AD
University of Kentucky	AD	2514	Ex-gini-CIS	54.082	Ex-gini-CIS-AD
University of Kentucky	AD	2515	Ex-gini-CIS	52.643	Ex-gini-CIS-AD
University of Kentucky	AD	2516	Ex-gini-CIS	57.4674	Ex-gini-CIS-AD
University of Kentucky	AD	2517	Ex-gini-CIS	59.0242	Ex-gini-CIS-AD
University of Kentucky	AD	2518	Ex-gini-CIS	52.7005	Ex-gini-CIS-AD
University of Kentucky	AD	2519	Ex-gini-CIS	51.6116	Ex-gini-CIS-AD
University of Kentucky	AD	2520	Ex-gini-CIS	80.3587	Ex-gini-CIS-AD
University of Kentucky	AD	2521	Ex-gini-CIS	64.5652	Ex-gini-CIS-AD
University of Kentucky	AD	2522	Ex-gini-CIS	69.7041	Ex-gini-CIS-AD
University of Kentucky	AD	2525	Ex-gini-CIS	62.4299	Ex-gini-CIS-AD
University of Kentucky	AD	2526	Ex-gini-CIS	55.5542	Ex-gini-CIS-AD
University of Kentucky	AD	2529	Ex-gini-CIS	59.5147	Ex-gini-CIS-AD
University of Kentucky	AD	2536	Ex-gini-CIS	59.0649	Ex-gini-CIS-AD
University of Kentucky	AD	2537	Ex-gini-CIS	57.4301	Ex-gini-CIS-AD
University of Kentucky	AD	2542	Ex-gini-CIS	58.3813	Ex-gini-CIS-AD
University of Kentucky	AD	2549	Ex-gini-CIS	61.8525	Ex-gini-CIS-AD
University of Kentucky	AD	2550	Ex-gini-CIS	57.8523	Ex-gini-CIS-AD
University of Kentucky	AD	2553	Ex-gini-CIS	64.082	Ex-gini-CIS-AD
University of Kentucky	AD	2557	Ex-gini-CIS	56.8057	Ex-gini-CIS-AD
University of Kentucky	AD	2558	Ex-gini-CIS	56.8316	Ex-gini-CIS-AD
University of Kentucky	AD	2561	Ex-gini-CIS	55.4112	Ex-gini-CIS-AD
University of Kentucky	AD	2562	Ex-gini-CIS	59.8268	Ex-gini-CIS-AD
University of Kentucky	AD	2564	Ex-gini-CIS	57.1257	Ex-gini-CIS-AD
University of Kentucky	AD	2567	Ex-gini-CIS	55.5394	Ex-gini-CIS-AD
University of Kentucky	AD	2572	Ex-gini-CIS	54.9921	Ex-gini-CIS-AD
University of Kentucky	AD	2576	Ex-gini-CIS	51.6747	Ex-gini-CIS-AD
University of Kentucky	AD	2577	Ex-gini-CIS	61.8298	Ex-gini-CIS-AD
University of Kentucky	AD	2578	Ex-gini-CIS	59.5082	Ex-gini-CIS-AD
University of Kentucky	NCI	3224	Ex-gini-CIS	58.1211	Ex-gini-CIS-NCI
University of Kentucky	NCI	3225	Ex-gini-CIS	54.0831	Ex-gini-CIS-NCI
University of Kentucky	NCI	3226	Ex-gini-CIS	57.8165	Ex-gini-CIS-NCI
University of Kentucky	NCI	3227	Ex-gini-CIS	59.3523	Ex-gini-CIS-NCI
University of Kentucky	NCI	3228	Ex-gini-CIS	70.9743	Ex-gini-CIS-NCI
University of Kentucky	NCI	3229	Ex-gini-CIS	66.3444	Ex-gini-CIS-NCI
University of Kentucky	NCI	3237	Ex-gini-CIS	70.7177	Ex-gini-CIS-NCI
University of Kentucky	NCI	3248	Ex-gini-CIS	76.3783	Ex-gini-CIS-NCI
University of Kentucky	NCI	3260	Ex-gini-CIS	73.9844	Ex-gini-CIS-NCI
University of Kentucky	NCI	3264	Ex-gini-CIS	83.9391	Ex-gini-CIS-NCI
University of Kentucky	NCI	3267	Ex-gini-CIS	60.9006	Ex-gini-CIS-NCI
University of Kentucky	NCI	3272	Ex-gini-CIS	59.3364	Ex-gini-CIS-NCI
University of Kentucky	NCI	3295	Ex-gini-CIS	59.7033	Ex-gini-CIS-NCI
University of Kentucky	NCI	3335	Ex-gini-CIS	59.2923	Ex-gini-CIS-NCI
University of Kentucky	NCI	3347	Ex-gini-CIS	75.4585	Ex-gini-CIS-NCI
University of Kentucky	AD	3350	Ex-gini-CIS	71.6675	Ex-gini-CIS-AD
University of Kentucky	AD	3353	Ex-gini-CIS	55.1751	Ex-gini-CIS-AD
University of Kentucky	NCI	3362	Ex-gini-CIS	83.3554	Ex-gini-CIS-NCI
University of Kentucky	NCI	3364	Ex-gini-CIS	74.517	Ex-gini-CIS-NCI
University of Kentucky	NCI	3368	Ex-gini-CIS	57.6824	Ex-gini-CIS-NCI
University of Kentucky	AD	3371	Ex-gini-CIS	68.372	Ex-gini-CIS-AD
University of Kentucky	AD	2426	Oli-gini-CIS	23.345	Oli-gini-CIS-AD
University of Kentucky	AD	2497	Oli-gini-CIS	24.1811	Oli-gini-CIS-AD
University of Kentucky	AD	2498	Oli-gini-CIS	22.7527	Oli-gini-CIS-AD
University of Kentucky	AD	2499	Oli-gini-CIS	33.272	Oli-gini-CIS-AD
University of Kentucky	AD	2500	Oli-gini-CIS	29.3862	Oli-gini-CIS-AD
University of Kentucky	AD	2502	Oli-gini-CIS	26.4727	Oli-gini-CIS-AD
University of Kentucky	AD	2503	Oli-gini-CIS	24.3714	Oli-gini-CIS-AD
University of Kentucky	AD	2504	Oli-gini-CIS	24.7101	Oli-gini-CIS-AD
University of Kentucky	AD	2513	Oli-gini-CIS	22.938	Oli-gini-CIS-AD
University of Kentucky	AD	2514	Oli-gini-CIS	22.1747	Oli-gini-CIS-AD
University of Kentucky	AD	2515	Oli-gini-CIS	21.3527	Oli-gini-CIS-AD
University of Kentucky	AD	2516	Oli-gini-CIS	21.1483	Oli-gini-CIS-AD
University of Kentucky	AD	2517	Oli-gini-CIS	23.8875	Oli-gini-CIS-AD
University of Kentucky	AD	2518	Oli-gini-CIS	22.342	Oli-gini-CIS-AD
University of Kentucky	AD	2519	Oli-gini-CIS	24.5306	Oli-gini-CIS-AD
University of Kentucky	AD	2520	Oli-gini-CIS	33.6671	Oli-gini-CIS-AD
University of Kentucky	AD	2521	Oli-gini-CIS	26.2066	Oli-gini-CIS-AD
University of Kentucky	AD	2522	Oli-gini-CIS	25.8733	Oli-gini-CIS-AD
University of Kentucky	AD	2525	Oli-gini-CIS	23.3344	Oli-gini-CIS-AD
University of Kentucky	AD	2526	Oli-gini-CIS	20.7519	Oli-gini-CIS-AD
University of Kentucky	AD	2529	Oli-gini-CIS	22.7619	Oli-gini-CIS-AD
University of Kentucky	AD	2536	Oli-gini-CIS	22.1981	Oli-gini-CIS-AD
University of Kentucky	AD	2537	Oli-gini-CIS	18.8757	Oli-gini-CIS-AD
University of Kentucky	AD	2542	Oli-gini-CIS	23.3381	Oli-gini-CIS-AD
University of Kentucky	AD	2549	Oli-gini-CIS	22.6122	Oli-gini-CIS-AD
University of Kentucky	AD	2550	Oli-gini-CIS	23.3424	Oli-gini-CIS-AD
University of Kentucky	AD	2553	Oli-gini-CIS	21.37	Oli-gini-CIS-AD
University of Kentucky	AD	2557	Oli-gini-CIS	22.6377	Oli-gini-CIS-AD
University of Kentucky	AD	2558	Oli-gini-CIS	20.9565	Oli-gini-CIS-AD
University of Kentucky	AD	2561	Oli-gini-CIS	21.8313	Oli-gini-CIS-AD
University of Kentucky	AD	2562	Oli-gini-CIS	26.8239	Oli-gini-CIS-AD
University of Kentucky	AD	2564	Oli-gini-CIS	20.9832	Oli-gini-CIS-AD
University of Kentucky	AD	2567	Oli-gini-CIS	22.1738	Oli-gini-CIS-AD
University of Kentucky	AD	2572	Oli-gini-CIS	21.3792	Oli-gini-CIS-AD
University of Kentucky	AD	2576	Oli-gini-CIS	22.8316	Oli-gini-CIS-AD
University of Kentucky	AD	2577	Oli-gini-CIS	22.4804	Oli-gini-CIS-AD
University of Kentucky	AD	2578	Oli-gini-CIS	25.7959	Oli-gini-CIS-AD
University of Kentucky	NCI	3224	Oli-gini-CIS	25.1752	Oli-gini-CIS-NCI
University of Kentucky	NCI	3225	Oli-gini-CIS	19.5297	Oli-gini-CIS-NCI
University of Kentucky	NCI	3226	Oli-gini-CIS	25.677	Oli-gini-CIS-NCI
University of Kentucky	NCI	3227	Oli-gini-CIS	22.5188	Oli-gini-CIS-NCI
University of Kentucky	NCI	3228	Oli-gini-CIS	26.4135	Oli-gini-CIS-NCI
University of Kentucky	NCI	3229	Oli-gini-CIS	25.9808	Oli-gini-CIS-NCI
University of Kentucky	NCI	3237	Oli-gini-CIS	24.8166	Oli-gini-CIS-NCI
University of Kentucky	NCI	3248	Oli-gini-CIS	36.4402	Oli-gini-CIS-NCI
University of Kentucky	NCI	3260	Oli-gini-CIS	27.3705	Oli-gini-CIS-NCI
University of Kentucky	NCI	3264	Oli-gini-CIS	32.87	Oli-gini-CIS-NCI
University of Kentucky	NCI	3267	Oli-gini-CIS	25.5872	Oli-gini-CIS-NCI
University of Kentucky	NCI	3272	Oli-gini-CIS	24.2352	Oli-gini-CIS-NCI
University of Kentucky	NCI	3295	Oli-gini-CIS	24.9737	Oli-gini-CIS-NCI
University of Kentucky	NCI	3335	Oli-gini-CIS	24.6133	Oli-gini-CIS-NCI
University of Kentucky	NCI	3347	Oli-gini-CIS	34.4338	Oli-gini-CIS-NCI
University of Kentucky	AD	3350	Oli-gini-CIS	30.6627	Oli-gini-CIS-AD
University of Kentucky	AD	3353	Oli-gini-CIS	21.7073	Oli-gini-CIS-AD
University of Kentucky	NCI	3362	Oli-gini-CIS	29.6908	Oli-gini-CIS-NCI
University of Kentucky	NCI	3364	Oli-gini-CIS	35.7017	Oli-gini-CIS-NCI
University of Kentucky	NCI	3368	Oli-gini-CIS	23.666	Oli-gini-CIS-NCI
University of Kentucky	AD	3371	Oli-gini-CIS	28.381	Oli-gini-CIS-AD
University of Kentucky	AD	2426	Opc-gini-CIS	8.71164	Opc-gini-CIS-AD
University of Kentucky	AD	2497	Opc-gini-CIS	6.81679	Opc-gini-CIS-AD
University of Kentucky	AD	2498	Opc-gini-CIS	7.53378	Opc-gini-CIS-AD
University of Kentucky	AD	2499	Opc-gini-CIS	16.0087	Opc-gini-CIS-AD
University of Kentucky	AD	2500	Opc-gini-CIS	10.373	Opc-gini-CIS-AD
University of Kentucky	AD	2502	Opc-gini-CIS	7.2096	Opc-gini-CIS-AD
University of Kentucky	AD	2503	Opc-gini-CIS	6.22502	Opc-gini-CIS-AD
University of Kentucky	AD	2504	Opc-gini-CIS	10.0057	Opc-gini-CIS-AD
University of Kentucky	AD	2513	Opc-gini-CIS	6.85986	Opc-gini-CIS-AD
University of Kentucky	AD	2514	Opc-gini-CIS	7.57238	Opc-gini-CIS-AD
University of Kentucky	AD	2515	Opc-gini-CIS	7.03922	Opc-gini-CIS-AD
University of Kentucky	AD	2516	Opc-gini-CIS	7.84859	Opc-gini-CIS-AD
University of Kentucky	AD	2517	Opc-gini-CIS	10.1649	Opc-gini-CIS-AD
University of Kentucky	AD	2518	Opc-gini-CIS	6.97487	Opc-gini-CIS-AD
University of Kentucky	AD	2519	Opc-gini-CIS	8.25729	Opc-gini-CIS-AD
University of Kentucky	AD	2520	Opc-gini-CIS	9.96366	Opc-gini-CIS-AD
University of Kentucky	AD	2521	Opc-gini-CIS	7.97109	Opc-gini-CIS-AD
University of Kentucky	AD	2522	Opc-gini-CIS	12.5489	Opc-gini-CIS-AD
University of Kentucky	AD	2525	Opc-gini-CIS	14.9483	Opc-gini-CIS-AD
University of Kentucky	AD	2526	Opc-gini-CIS	6.97431	Opc-gini-CIS-AD
University of Kentucky	AD	2529	Opc-gini-CIS	8.75686	Opc-gini-CIS-AD
University of Kentucky	AD	2536	Opc-gini-CIS	7.21232	Opc-gini-CIS-AD
University of Kentucky	AD	2537	Opc-gini-CIS	11.8392	Opc-gini-CIS-AD
University of Kentucky	AD	2542	Opc-gini-CIS	5.02953	Opc-gini-CIS-AD
University of Kentucky	AD	2549	Opc-gini-CIS	7.84742	Opc-gini-CIS-AD
University of Kentucky	AD	2550	Opc-gini-CIS	7.64112	Opc-gini-CIS-AD
University of Kentucky	AD	2553	Opc-gini-CIS	10.1299	Opc-gini-CIS-AD
University of Kentucky	AD	2557	Opc-gini-CIS	7.96801	Opc-gini-CIS-AD
University of Kentucky	AD	2558	Opc-gini-CIS	6.92774	Opc-gini-CIS-AD
University of Kentucky	AD	2561	Opc-gini-CIS	6.51797	Opc-gini-CIS-AD
University of Kentucky	AD	2562	Opc-gini-CIS	6.14844	Opc-gini-CIS-AD
University of Kentucky	AD	2564	Opc-gini-CIS	7.99736	Opc-gini-CIS-AD
University of Kentucky	AD	2567	Opc-gini-CIS	8.78085	Opc-gini-CIS-AD
University of Kentucky	AD	2572	Opc-gini-CIS	8.7818	Opc-gini-CIS-AD
University of Kentucky	AD	2576	Opc-gini-CIS	7.19158	Opc-gini-CIS-AD
University of Kentucky	AD	2577	Opc-gini-CIS	6.91018	Opc-gini-CIS-AD
University of Kentucky	AD	2578	Opc-gini-CIS	10.1129	Opc-gini-CIS-AD
University of Kentucky	NCI	3224	Opc-gini-CIS	5.46259	Opc-gini-CIS-NCI
University of Kentucky	NCI	3225	Opc-gini-CIS	6.08694	Opc-gini-CIS-NCI
University of Kentucky	NCI	3226	Opc-gini-CIS	8.51876	Opc-gini-CIS-NCI
University of Kentucky	NCI	3227	Opc-gini-CIS	7.42341	Opc-gini-CIS-NCI
University of Kentucky	NCI	3228	Opc-gini-CIS	8.44229	Opc-gini-CIS-NCI
University of Kentucky	NCI	3229	Opc-gini-CIS	9.05181	Opc-gini-CIS-NCI
University of Kentucky	NCI	3237	Opc-gini-CIS	7.92751	Opc-gini-CIS-NCI
University of Kentucky	NCI	3248	Opc-gini-CIS	18.0973	Opc-gini-CIS-NCI
University of Kentucky	NCI	3260	Opc-gini-CIS	9.29439	Opc-gini-CIS-NCI
University of Kentucky	NCI	3264	Opc-gini-CIS	13.8391	Opc-gini-CIS-NCI
University of Kentucky	NCI	3267	Opc-gini-CIS	9.32708	Opc-gini-CIS-NCI
University of Kentucky	NCI	3272	Opc-gini-CIS	10.4148	Opc-gini-CIS-NCI
University of Kentucky	NCI	3295	Opc-gini-CIS	9.18591	Opc-gini-CIS-NCI
University of Kentucky	NCI	3335	Opc-gini-CIS	12.2154	Opc-gini-CIS-NCI
University of Kentucky	NCI	3347	Opc-gini-CIS	14.1548	Opc-gini-CIS-NCI
University of Kentucky	AD	3350	Opc-gini-CIS	8.63331	Opc-gini-CIS-AD
University of Kentucky	AD	3353	Opc-gini-CIS	6.96439	Opc-gini-CIS-AD
University of Kentucky	NCI	3362	Opc-gini-CIS	10.6608	Opc-gini-CIS-NCI
University of Kentucky	NCI	3364	Opc-gini-CIS	15.7763	Opc-gini-CIS-NCI
University of Kentucky	NCI	3368	Opc-gini-CIS	8.07395	Opc-gini-CIS-NCI
University of Kentucky	AD	3371	Opc-gini-CIS	7.80471	Opc-gini-CIS-AD

## Sheet: CKD
	signature score	Sample Name	Day	Patient	status	cohort
SRR8492548	18.9752	3408_004-EPO1	0	EPO1	CKD	epo
SRR8492550	18.9738	3417_004-EPO1	1	EPO1	CKD	epo
SRR8492552	18.6439	3446_004-EPO1	3	EPO1	CKD	epo
SRR8492555	18.8502	3533_004-EPO1	10	EPO1	CKD	epo
SRR8492551	19.3785	3492_004-EPO2	0	EPO2	CKD	epo
SRR8492553	18.4289	3502_004-EPO2	1	EPO2	CKD	epo
SRR8492554	18.3416	3523_004-EPO2	4	EPO2	CKD	epo
SRR8492643	16.6328	3558_004-EPO2	8	EPO2	CKD	epo
SRR8492545	17.2431	3541_004-EPO3	0	EPO3	CKD	epo
SRR8492641	18.9974	3549_004-EPO3	1	EPO3	CKD	epo
SRR8492644	16.9913	3570_004-EPO3	4	EPO3	CKD	epo
SRR8492827	18.9565	3684_004-EPO3	8	EPO3	CKD	epo
SRR8492642	17.4677	3693_004-EPO4	0	EPO4	CKD	epo
SRR8492645	17.749	3702_004-EPO4	1	EPO4	CKD	epo
SRR8492646	18.7181	3795_004-EPO4	3	EPO4	CKD	epo
SRR8492649	16.9977	3810_004-EPO4	9	EPO4	CKD	epo
SRR8492618	17.9261	6032_004-EPO5	0	EPO5	CKD	epo
SRR8492624	17.9981	6040_004-EPO5	1	EPO5	CKD	epo
SRR8492625	19.0149	6081_004-EPO5	3	EPO5	CKD	epo
SRR8492647	19.0863	6300_004-EPO5	9	EPO5	CKD	epo
SRR8492648	16.9035	6551_004-EPO5	13	EPO5	CKD	epo
SRR8492650	15.2823	6574_004-EPO5	15	EPO5	CKD	epo
SRR8492722	21.2117	6952_004-EPO5	30	EPO5	CKD	epo
SRR8492546	18.0053	6215_004-EPO6	0	EPO6	CKD	epo
SRR8492619	18.9388	6293_004-EPO6	1	EPO6	CKD	epo
SRR8492620	17.1583	6417_004-EPO6	3	EPO6	CKD	epo
SRR8492621	16.6176	6584_004-EPO6	9	EPO6	CKD	epo
SRR8492622	17.5799	6867_004-EPO6	13	EPO6	CKD	epo
SRR8492623	17.5421	6879_004-EPO6	16	EPO6	CKD	epo
SRR8492627	18.5508	6949_004-EPO6	23	EPO6	CKD	epo
SRR8492723	16.901	6985_004-EPO6	30	EPO6	CKD	epo
SRR8492660	20.8181	12072_004-EPO7	1	EPO7	CKD	epo
SRR8492673	17.3561	12098_004-EPO7	3	EPO7	CKD	epo
SRR8492692	15.3561	12517_004-EPO7	14	EPO7	CKD	epo
SRR8492727	16.7124	13073_004-EPO7	23	EPO7	CKD	epo
SRR8492743	18.3745	13221_004-EPO7	30	EPO7	CKD	epo
SRR8492585	17.8689	13340_004-EPO8	0	EPO8	CKD	epo
SRR8492586	21.4956	13421_004-EPO8	1	EPO8	CKD	epo
SRR8492587	15.4261	13449_004-EPO8	4	EPO8	CKD	epo
SRR8492672	15.8951	13712_004-EPO8	11	EPO8	CKD	epo
SRR8492674	17.2946	13742_004-EPO8	14	EPO8	CKD	epo
SRR8492788	19.5227	13759_004-EPO8	18	EPO8	CKD	epo
SRR8492789	21.9639	14186_004-EPO8	25	EPO8	CKD	epo
SRR8492792	16.3586	14270_004-EPO8	32	EPO8	CKD	epo
SRR8492549	12.6574	14277_004-EPO9	0	EPO9	CKD	epo
SRR8492580	16.9579	14285_004-EPO9	1	EPO9	CKD	epo
SRR8492581	16.3405	14302_004-EPO9	4	EPO9	CKD	epo
SRR8492582	17.1865	14332_004-EPO9	10	EPO9	CKD	epo
SRR8492583	19.0153	14434_004-EPO9	15	EPO9	CKD	epo
SRR8492584	17.3268	14447_004-EPO9	17	EPO9	CKD	epo
SRR8492589	15.5739	14476_004-EPO9	23	EPO9	CKD	epo
SRR8492574	22.0206	9495_010-Stability	0	Control 1	CTRL	epo
SRR8492614	17.4921	9633_010-Stability	1	Control 1	CTRL	epo
SRR8492721	18.5333	10045_010-Stability	2	Control 1	CTRL	epo
SRR8492730	26.4686	10086_010-Stability	3	Control 1	CTRL	epo
SRR8492609	20.745	9498_011-Stability	0	Control 2	CTRL	epo
SRR8492613	17.3287	9637_011-Stability	1	Control 2	CTRL	epo
SRR8492689	19.6874	10052_011-Stability	2	Control 2	CTRL	epo
SRR8492719	17.2763	10082_011-Stability	3	Control 2	CTRL	epo
SRR8492728	22.9329	9503_013-Stability	0	Control 3	CTRL	epo

## Sheet: Fig_2A
celltype	variable	signature score	log(signature score)
Ex	3264	99.7665	4.60283
Ex	3362	93.0255	4.53287
Ex	3248	88.9451	4.48802
Ex	3347	85.1431	4.44433
Ex	3364	85.0817	4.44361
Ex	3260	81.4718	4.40026
Ex	3237	79.3699	4.37412
Ex	3228	76.3801	4.33572
Ex	3229	71.8927	4.27517
Ex	3267	71.2747	4.26654
Ex	3295	69.1497	4.23627
Ex	3272	68.9101	4.2328
Ex	3227	67.1242	4.20654
Ex	3226	65.2243	4.17783
Ex	3224	65.1766	4.1771
Ex	3368	64.3948	4.16503
Ex	3335	63.2771	4.14752
Ex	3225	61.7624	4.12329
Oli	3248	39.9213	3.68691
Oli	3364	39.3305	3.672
Oli	3347	37.9499	3.63627
Oli	3264	36.8266	3.60622
Oli	3362	33.2226	3.50323
Oli	3260	31.5504	3.45159
Oli	3229	29.7656	3.39335
Oli	3228	29.4289	3.38198
Oli	3267	28.8979	3.36377
Oli	3226	28.696	3.35676
Oli	3224	28.5335	3.35108
Oli	3295	28.2111	3.33971
Oli	3237	28.1557	3.33775
Ast	3362	28.035	3.33345
Oli	3272	27.4594	3.31271
Oli	3368	27.2023	3.3033
Oli	3335	27.0859	3.29901
Ast	3264	26.3911	3.27303
Ast	3260	26.2052	3.26596
Ast	3347	26.0158	3.2587
Oli	3227	25.7673	3.24911
Ast	3248	25.7244	3.24744
Ast	3364	25.5427	3.24035
Ast	3229	24.4622	3.19713
Ast	3228	23.4241	3.15377
Ast	3237	23.1812	3.14334
Ast	3227	22.9684	3.13412
Oli	3225	22.926	3.13227
Ast	3368	21.1225	3.05034
Ast	3272	21.0297	3.04594
Ast	3226	20.4094	3.016
Ast	3224	20.387	3.0149
Ast	3267	19.5744	2.97422
Opc	3248	19.2863	2.9594
Ast	3295	19.268	2.95844
Ast	3225	17.8415	2.88153
Ast	3335	16.8998	2.8273
Opc	3347	15.8476	2.76302
Opc	3364	15.6198	2.74854
Opc	3264	13.781	2.62329
Opc	3335	12.7127	2.5426
Opc	3362	12.3564	2.51417
Opc	3272	11.6367	2.45417
Opc	3267	10.7003	2.37027
In	3260	10.5721	2.35822
Opc	3260	10.413	2.34305
Opc	3295	10.138	2.31629
Opc	3229	9.34794	2.23516
In	3248	9.31154	2.23125
Opc	3226	9.29468	2.22944
In	3364	9.1051	2.20883
Opc	3228	8.81789	2.17678
Opc	3237	8.53997	2.14476
Opc	3368	8.48549	2.13836
In	3264	8.4679	2.13628
Opc	3227	8.00762	2.08039
In	3362	7.55103	2.02168
In	3347	7.00705	1.94692
Opc	3225	6.95706	1.93976
In	3237	6.53745	1.87755
In	3225	6.44282	1.86297
In	3295	6.40998	1.85786
In	3228	6.29749	1.84015
In	3227	6.29445	1.83967
In	3335	6.12899	1.81303
In	3229	6.05767	1.80132
Opc	3224	5.85378	1.76709
In	3272	5.6548	1.7325
In	3368	5.57098	1.71757
In	3267	5.32261	1.67196
In	3224	5.31198	1.66997
In	3226	4.6492	1.5367
